# Supplementary material for: Antibody function predicts viral control in newborn monkeys immunised with an influenza virus HA stem nanoparticle
Source: Nat Commun. 2025 Apr 22;16:3785. doi: 10.1038/s41467-025-59149-8 (PMC12015251; doi:10.1038/s41467-025-59149-8)
Supplement: Supplementary file 4 — Source Data [file 41467_2025_59149_MOESM4_ESM.xlsx]

## Sheet: All data
		Adult AGM Ctrl			Adult AGM H1ssF+AddaVax			Newborn AGM Ctrl					Newborn AGM H1ssF				Adult AGM H1ssF+AddaVax
		2379	2405	2416	2368	2402	2412	2644	2664	2808	2737	2785	2720	2723	2729	2741	2651	2656	2657	2659	2661	2698	2717	2722
NC99 Stem IgM TT (Log2) Plasma	d0/1 p.v.	5.64386	4.64386	6.64386	6.64386	4.64386	4.64386	4.64386	4.64386	4.64386	4.64386	4.64386	4.64386	4.64386	4.64386	4.64386	4.64386	4.64386	4.64386	4.64386	4.64386	4.64386	4.64386	4.64386
	d10 p.v.	5.64386	4.64386	6.64386	8.64386	7.64386	8.64386	4.64386	4.64386	4.64386	4.64386	4.64386	4.64386	5.64386	5.64386	4.64386	4.64386	5.64386	5.64386	4.64386	8.64386	6.64386	6.64386	6.64386
	d39/40 p.v.	5.64386	4.64386	4.64386	6.64386	7.64386	8.64386	4.64386	4.64386	4.64386	4.64386	4.64386	4.64386	4.64386	4.64386	4.64386	7.64386	6.64386	8.64386	7.64386	9.64386	8.64386	8.64386	9.64386
	d10/11 p.b.	4.64386	4.64386	4.64386	13.6439	12.6439	15.6439	4.64386	4.64386	4.64386	4.64386	4.64386	4.64386	4.64386	4.64386	4.64386	12.6439	12.6439	13.6439	12.6439	13.6439	13.6439	12.6439	13.6439
	d41/45 p.b.	5.64386	5.64386	4.64386	9.64386	10.6439	11.6439	4.64386	4.64386	4.64386	4.64386	4.64386	4.64386	4.64386	4.64386	4.64386	8.64386	9.64386	9.64386	10.6439	10.6439	11.6439	11.6439	11.6439
	d7 p.c.	7.64386	6.64386	5.64386	12.6439	11.6439	12.6439	7.64386	5.64386	7.64386	6.64386	4.64386	8.64386	6.64386	6.64386	6.64386	10.6439	10.6439	12.6439	9.64386	13.6439	11.6439	11.6439	10.6439
NC99 Stem IgG TT (Log2) Plasma	d0/1 p.v.	4.64386	4.64386	5.64386	5.64386	4.64386	4.64386	5.64386	4.64386	7.64386	4.64386	6.64386	5.64386	4.64386	4.64386	4.64386	7.64386	4.64386	4.64386	6.64386	4.64386	4.64386	6.64386	4.64386
	d10 p.v.	5.64386	4.64386	5.64386	12.6439	11.6439	13.6439	5.64386	4.64386	6.64386	4.64386	6.64386	6.64386	8.64386	6.64386	5.64386	6.64386	8.64386	11.6439	5.64386	12.6439	10.6439	10.6439	8.64386
	d39/40 p.v.	5.64386	4.64386	4.64386	12.6439	13.6439	15.6439	7.64386	4.64386	5.64386	4.64386	4.64386	6.64386	6.64386	5.64386	5.64386	12.6439	10.6439	13.6439	13.6439	15.6439	13.6439	13.6439	11.6439
	d10/11 p.b.	4.64386	4.64386	4.64386	17.6439	17.6439	20.6439	7.64386	4.64386	6.64386	4.64386	4.64386	4.64386	6.64386	5.64386	4.64386	18.6439	17.6439	18.6439	18.6439	19.6439	18.6439	18.6439	18.6439
	d41/45 p.b.	5.64386	4.64386	4.64386	14.6439	14.6439	16.6439	7.64386	5.64386	5.64386	4.64386	5.64386	6.64386	7.64386	4.64386	6.64386	16.6439	16.6439	16.6439	17.6439	18.6439	17.6439	16.6439	17.6439
	d7 p.c.	8.64386	5.64386	6.64386	17.6439	16.6439	17.6439	9.64386	7.64386	9.64386	7.64386	6.64386	14.6439	10.6439	7.64386	6.64386	16.6439	16.6439	17.6439	17.6439	18.6439	17.6439	16.6439	16.6439
ANA IgM OD450 Plasma	d0/1 p.v.	0.534	0.582	0.527	0.561	0.521	0.491	0.305		0.398	0.311	0.33	0.317	0.298	0.301	0.318	0.304	0.325	0.277	0.287	0.341	0.291	0.298	0.322
	d41/45 p.b.	0.535	0.512	0.42	0.768	0.538	0.477	0.347		0.49	0.346	0.434	0.327	0.381	0.348	0.304	0.288	0.357	0.311	0.34	0.436	0.388	0.362	0.378
ANA IgG OD450 Plasma	d0/1 p.v.	0.728	0.844	0.859	0.816	0.832	0.814	0.514		0.809	0.449	0.733	0.6	0.651	0.687	0.626	0.681	0.918	0.588	0.555	0.516	0.598	0.618	0.585
	d41/45 p.b.	0.7	0.695	1.049	0.679	0.581	0.713	0.537		0.557	0.466	0.781	0.478	0.555	0.597	0.513	0.407	0.414	0.557	0.667	0.41	0.504	0.473	0.674
NC99 IgA TT (Log2) Plasma	d41/45 p.b.	4.64386	4.64386	4.64386	6.64386	6.64386	8.64386	4.64386		4.64386	4.64386	4.64386	4.64386	4.64386	4.64386	4.64386	9.64386	9.64386	9.64386	10.6439	13.6439	12.6439	10.6439	9.64386
		Adult AGM H1ssF+AddaVax			hu mAb	Newbron AGM H1ssF+AddaVax								Newborn AGM Ctrl				Newborn AGM H1ssF
		2368	2402	2412	FI6V3	2651	2656	2657	2659	2661	2698	2717	2722	2644	2808	2737	2785	2720	2723	2729	2741
HA IgG TT (Log2) d41/45 p.b. Plasma	H1NC1999	11.6439	12.6439	14.6439	19.6439	13.6439	14.6439	14.6439	15.6439	15.6439	15.6439	14.6439	14.6439	8.64386	7.64386	7.64386	8.64386	5.64386	6.64386	6.64386	6.64386
	H1 CA 2009	12.6439	12.6439	14.6439	19.6439	13.6439	13.6439	13.6439	15.6439	15.6439	15.6439	14.6439	13.6439	8.64386	7.64386	7.64386	7.64386	4.64386	7.64386	6.64386	6.64386
	H1 PR8 1934	12.6439	11.6439	13.6439	19.6439	11.6439	11.6439	11.6439	12.6439	13.6439	13.6439	12.6439	11.6439	5.64386	7.64386	6.64386	9.64386	6.64386	6.64386	6.64386	6.64386
	H2 SI 1957	7.64386	9.64386	8.64386	20.6439	7.64386	11.6439	8.64386	10.6439	12.6439	8.64386	7.64386	9.64386	5.64386	6.64386	5.64386	4.64386	4.64386	4.64386	4.64386	4.64386
	H5 VI 2004	10.6439	10.6439	12.6439	19.6439	11.6439	10.6439	10.6439	12.6439	14.6439	13.6439	12.6439	11.6439	6.64386	5.64386	5.64386	4.64386	5.64386	7.64386	4.64386	6.64386
	H9 HK 2009	8.64386	10.6439	10.6439	20.6439	10.6439	11.6439	10.6439	12.6439	11.6439	14.6439	12.6439	11.6439	5.64386	7.64386	5.64386	6.64386	6.64386	7.64386	6.64386	5.64386
	H3 WI 2005	6.64386	7.64386	8.64386	18.6439	4.64386	5.64386	8.64386	6.64386	4.64386	7.64386	5.64386	5.64386	7.64386	6.64386	6.64386	8.64386	4.64386	5.64386	4.64386	6.64386
	H7 AN 2013	9.64386	10.6439	7.64386	15.6439	7.64386	10.6439	7.64386	11.6439	6.64386	8.64386	6.64386	10.6439	7.64386	7.64386	7.64386	7.64386	4.64386	6.64386	9.64386	6.64386
Eptiope specificity IgG AUC d41/45 p.b. Plasma	Central	4502	3715	19674		34566	16257	27964	44248	53421	66323	35392	12805
	Anchor	0	0	1862		654	2225	20578	13104	3533	7901	3852	5775
	Non Central/Anchor	19674	1862	4776		4901	11055	7245	32160	5489	16028	4706	9773
Eptiope specificity IgG AUC d41/45 p.b. Plasma	WT NC99 HA	14755	10599	33834		64363	37945	62147	81037	69502	103456	37657	27798
	N27 NC99 HA	9818	9024	24450		39467	27312	35209	76408	58910	82351	40098	22578
	N45 NC99 HA	2465	2345	6638		5555	13280	27823	45264	9022	23929	8558	15548
	N27/45 NC99 HA	5316	5309	4776		4901	11055	7245	32160	5489	16028	4706	9773
NC99 IgG IC50 Avidity Plasma	d39/40 p.v.	0.7388	0.9873	1.057		0.6745	0.6436	0.5612	0.6463	0.54	0.5743	0.5178	0.7764
	d10/11 p.b.	0.5233	0.93	0.8808		0.7649	0.7906	0.9731	0.7871	0.7881	0.713	0.8073	0.9377
	d41/45 p.b.	0.7313	0.8522	0.9725		0.7964	0.7121	1.203	0.7356	0.6921	0.588	0.791	0.8175
		Adult AGM Ctrl			Adult AGM H1ssF+AddaVax			Newborn AGM Ctrl					Newborn AGM H1ssF				Newborn AGM H1ssF+AddaVax
		2379	2405	2416	2368	2402	2412	2644	2664	2808	2737	2785	2720	2723	2729	2741	2651	2656	2657	2659	2661	2698	2717	2722
Viral Genomes/mL BAL	d7 p.c.	1029319	982308	1234186	63661.2	24000.6	29514.3	544000	1450000	6230000	2344603	131000000	3367954	5996412	1456797	4700452	1560000	727000	1760000	1720000	18400	116004	451894	448912
NC99 Stem IgG TT (Log2) BAL	d7 p.c.	4.64386	4.64386	4.64386	10.6439	9.64386	6.64386	6.64386	4.64386	6.64386	4.64386	4.64386	4.64386	9.64386	4.64386	5.64386	10.6439	7.64386	8.64386	7.64386	11.6439	8.64386	11.6439	9.64386
NC99 Stem IgA TT (Log2) BAL	d7 p.c.	4.64386	4.64386	4.64386	4.64386	4.64386	4.64386	5.64386	4.64386	4.64386	4.64386	4.64386	4.64386	4.64386	4.64386	4.64386	4.64386	4.64386	4.64386	4.64386	4.64386	4.64386	4.64386	4.64386
H1N1 NC99 MN IC80 Titer	d0/1 p.v.	20	20	20	20	20	20	20	20	20	20	20	20	20	20	20	20	20	20	20	20	20	20	20
	d41/45 p.b.	20	20	20	20	20	20	20	20	20	20	20	20	50.18	20	20	20	20	20	95.67	111.14	171.93	44.76	52.37
	d7 p.c.	20	20	20	140.66	41.74	126.85	68	125	20	56	20	129	116	20	20	173	235	311	166	694	453	249	160
H1N1 Ca09 MN IC80 Titer	d0/1 p.v.	20	20	20	20	20	20	20	20	20	44	20	20	20	20	20	20	20	20	20	20	20	20	20
	d41/45 p.b.	20	20	20	20	20	20	20	20	45	20	20	20	20	20	20	20	20	20	115.11	198.67	330.79	20	20
	d7 p.c.	105.99	20	20	49.83	41.51	20	129	58	209	192	94	86	277	104	71	97	157	248	173	563	323	188	116
H5N1 Viet04 MN IC80 Titer	d0/1 p.v.	20	20	20	20	20	20	20	20	20	20	20	20	20	20	20	20	20	20	20	20	20	20	20
	d41/45 p.b.	20	20	20	20	20	20	20	20	20	20	20	20	20	20	20	20	20	20	20	182.4	172.69	20	20
	d7 p.c.	20	20	20	113.46	88.47	123.57	20	20	20	20	20	20	20	20	20	77	94	129	93	635	226	122	20
ADCC %CD107a	d41/45 p.b.	0	0.2	0	0.1	0.3	0.2	0.1		0.1	0	0.1	0.1	0	0	0	0	0.9	0.1	0.4	0.3	0.4	0.2	0.1
	d7 p.c.	0	0.2	0	4.3	0.7	4.2	0		0	0	0	1.2	0.2	0	0	3.7	10.4	5.8	8.6	15.1	4.7	4.8	4.7
ADCD Score	d41/45 p.b.	226.5	162	134.9	136.2	139.1	138.9	54.3		130.7	135	131.3	91.5	76.9	55.2	38.6	149.6	111.6	64.3	108.8	60.5	68.4	70.4	47.3
	d7 p.c.	300.2	85.9	102.8	484.6	186.7	543.6	105.8		60.7	54.2	61.8	54	46.7	111.8	174.8	102.8	145.8	273.3	236.6	370	120.8	155.2	220.1
ADCP Score	d41/45 p.b.	127.1	130.2	130.9	140.5	140.6	149.2	87.3		72.05	98.62	102.59	131.03	107.79	127.22	108.35	212.76	204.34	182.25	257.45	352.18	208.46	199.6	174.18
	d7 p.c.	152.2	132.5	132.8	289.8	242.4	285.3	249.5		222.7	235.9	293.5	254.8	149.1	168.4	154.2	329.3	309.4	342.1	311	387	360.7	358.8	345.3
IL-6 ρg/mL BAL	d7 p.c.							6.5	118.3	137.91	80.65	512.33	94.39	442.49	106.8	137.91	71.6	9.5	3.51	2.46	4.58	10.42	10.19	17.77
		Newborn AGM Ctrl					Newborn AGM H1ssF				Newborn AGM H1ssF+AddaVax
		2644	2664	2808	2737	2785	2720	2723	2729	2741	2651	2656	2657	2659	2661	2698	2717	2722
C Reactive Protein mg/L	d1p.v.	0.607	0.086	3.993	0.458	0.281	0.535	0.559	0.268	0.044	0.866	0.226	1.145	0.778	7.045	1.271	0.019	0.583
Weights (Kg)	d0	0.368	0.386	0.35	0.38	0.367	0.407	0.35	0.34	0.322	0.333	0.368	0.377	0.364	0.44	0.385	0.341	0.422
	d1 p.v.	0.366	0.388	0.349	0.388	0.367	0.412	0.348	0.339	0.316	0.335	0.37	0.364	0.369	0.442	0.393	0.331	0.422
	d10 p.v.	0.419	0.431	0.34	0.46	0.419	0.475	0.365	0.362	0.335	0.367	0.427	0.402	0.41	0.502	0.433	0.347	0.466
	d39/40 p.v.	0.528	0.61	0.44	0.635	0.619	0.671	0.458	0.476	0.425	0.4	0.619	0.547	0.561	0.67	0.625	0.464	0.621
	d10/11 p.b.	0.58	0.66	0.49	0.71	0.68	0.72	0.5	0.51	0.48	0.438	0.679	0.58	0.61	0.72	0.675	0.52	0.7
	d41/45 p.b.	0.75	0.787	0.64	0.904	0.86	0.88	0.61	0.64	0.6	0.563	0.855	0.712	0.753	0.88	0.84	0.645	0.88
	d7 p.c.	0.765	0.826	0.662	0.923	0.909	0.944	0.636	0.668	0.609	0.602	0.87	0.739	0.771	0.932	0.869	0.681	0.933
Rectal Temperature	d1 p.v.	96.1	97.9	98.4	97.4	98	98.8	95.1	97.4	97.9	97.6	97.7	96.9	97.7	97.2	97	95.9	97.1
Total PR8 IgG TT (Log2) plasma	d41/45 p.b.	8.64386	7.64386	8.64386	4.64386	7.64386	6.64386	7.64386	8.64386	7.64386	8.64386	8.64386	9.64386	10.6439	12.6439	10.6439	10.6439	9.64386
Fluzone IgG TT (Log2) plasma	d41/45 p.b.	6.64386		6.64386	4.64386	7.64386	4.64386	5.64386	6.64386	6.64386	8.64386	8.64386	7.64386	9.64386	15.6439	11.6439	8.64386	7.64386

## Sheet: Figure 1B
NC99 Stem IgM TT (Log2) Plasma
	Adult AGM Ctrl			Adult AGM H1ssF+AddaVax
	2379	2405	2416	2368	2402	2412
d0	5.64386	4.64386	6.64386	6.64386	4.64386	4.64386
d10 p.v.	5.64386	4.64386	6.64386	8.64386	7.64386	8.64386
d39 p.v.	5.64386	4.64386	4.64386	6.64386	7.64386	8.64386
d11 p.b.	4.64386	4.64386	4.64386	13.6439	12.6439	15.6439
d45 p.b.	5.64386	5.64386	4.64386	9.64386	10.6439	11.6439
d7 p.c.	7.64386	6.64386	5.64386	12.6439	11.6439	12.6439

## Sheet: Figure 1C
NC99 Stem IgG TT (Log2) Plasma
	Adult AGM Ctrl			Adult AGM H1ssF+AddaVax
	2379	2405	2416	2368	2402	2412
d0	4.64386	4.64386	5.64386	5.64386	4.64386	4.64386
d10 p.v.	5.64386	4.64386	5.64386	12.6439	11.6439	13.6439
d39 p.v.	5.64386	4.64386	4.64386	12.6439	13.6439	15.6439
d11 p.b.	4.64386	4.64386	4.64386	17.6439	17.6439	20.6439
d45 p.b.	5.64386	4.64386	4.64386	14.6439	14.6439	16.6439
d7 p.c.	8.64386	5.64386	6.64386	17.6439	16.6439	17.6439

## Sheet: Figure 1D
HA IgG TT (Log2) d41/45 p.b. Plasma
	Adult AGM H1ssF+AddaVax			hu mAb
	2368	2402	2412	FI6V3
H1NC1999	11.6439	12.6439	14.6439	19.6439
H1 CA 2009	12.6439	12.6439	14.6439	19.6439
H1 PR8 1934	12.6439	11.6439	13.6439	19.6439
H2 SI 1957	7.64386	9.64386	8.64386	20.6439
H5 VI 2004	10.6439	10.6439	12.6439	19.6439
H9 HK 2009	8.64386	10.6439	10.6439	20.6439
H3 WI 2005	6.64386	7.64386	8.64386	18.6439
H7 AN 2013	9.64386	10.6439	7.64386	15.6439

## Sheet: Figure 1E
Eptiope specificity IgG AUC d41/45 p.b. Plasma
	Adult AGM H1ssF+AddaVax
	2368	2402	2412
Central	4502	3715	19674
Anchor	0	0	1862

## Sheet: Figure 1F
NC99 IgG IC50 Avidity Plasma
	Adult AGM H1ssF+AddaVax
	2368	2402	2412
d39 p.v.	0.7388	0.9873	1.057
d11 p.b.	0.5233	0.93	0.8808
d45 p.b.	0.7313	0.8522	0.9725

## Sheet: Figure 1G
Viral Genomes/mL BAL d7p.c.
Adult AGM Ctrl			Adult AGM H1ssF+AddaVax
2379	2405	2416	2368	2402	2412
1029319	982308	1234186	63661.2	24000.6	29514.3

## Sheet: Figure 1H
NC99 Stem IgG TT (Log2) BAL
Adult AGM Ctrl			Adult AGM H1ssF+AddaVax
2379	2405	2416	2368	2402	2412
4.64386	4.64386	4.64386	10.6439	9.64386	6.64386

## Sheet: Figure 1I
NC99 Stem IgA TT (Log2) BAL
Adult AGM Ctrl			Adult AGM H1ssF+AddaVax
2379	2405	2416	2368	2402	2412
4.64386	4.64386	4.64386	4.64386	4.64386	4.64386

## Sheet: Figure 2A
H1N1 NC99 MN IC80 Titer
	Adult AGM Ctrl			Adult AGM H1ssF+AddaVax
	2379	2405	2416	2368	2402	2412
d0 p.v.	20	20	20	20	20	20
d45 p.b.	20	20	20	20	20	20
d7 p.c.	20	20	20	140.66	41.74	126.85

[truncated: 38 more sheets: Figure 2B, Figure 2C, Figure 2D, Figure 2E, Figure 2F, Figure 3B, Figure 3C, Figure 3D, Figure 3E, Figure 3F, Figure 3G, Figure 4A, Figure 4B, Figure 4C, Figure 4D, Figure 5A, Figure 5B, Figure 5C, Figure 6A, Figure 6B …]
